# Supplementary material for: Insights into the Effects of Ligand Binding on Leucyl-tRNA Synthetase Inhibitors for Tuberculosis: In Silico Analysis and Isothermal Titration Calorimetry Validation
Source: Biomolecules. 2024 Jun 16;14(6):711. doi: 10.3390/biom14060711 (PMC11201714; doi:10.3390/biom14060711)
Supplement: Supplementary file 1 [file biomolecules-14-00711-s001.zip]

Archive with 1 entries (1 files):
- biomolecules-3009145-supplementary.pdf
